# Supplementary material for: Spinal Cord Injury-Induced Changes in Encoding and Decoding of Bipedal Walking by Motor Cortical Ensembles
Source: Brain Sci. 2021 Sep 10;11(9):1193. doi: 10.3390/brainsci11091193 (PMC8469283; doi:10.3390/brainsci11091193)
Supplement: Supplementary file 1 [file brainsci-11-01193-s001.zip]

Archive with 1 entries (1 files):
- Supplemental video S1.mov
